# Supplementary material for: Exercise Counteracts the Deleterious Effects of Cancer Cachexia
Source: Cancers (Basel). 2022 May 19;14(10):2512. doi: 10.3390/cancers14102512 (PMC9139714; doi:10.3390/cancers14102512)
Supplement: Supplementary file 1 [file cancers-14-02512-s001.zip]

Archive with 1 entries (1 files):
- cancers-1709161-supplementary.pdf
